# Supplementary material for: Outcome and Post-Surgical Lung Biopsy Change in Management of ARDS: A Proportional Prevalence Meta-Analysis
Source: Adv Respir Med. 2022 Jul 28;90(4):267–78. doi: 10.3390/arm90040036 (PMC9717336; doi:10.3390/arm90040036)
Supplement: Supplementary file 1 [file arm-90-00036-s001.zip]

Archive with 1 entries (1 files):
- arm-1825092-supplementary.pdf
